# Supplementary material for: Dimensional cophenetic integrity: a method for evaluation of dimensionality reduction in MSI
Source: Bioinform Adv. 2026 Apr 15;6(1):vbag100. doi: 10.1093/bioadv/vbag100 (PMC13110009; doi:10.1093/bioadv/vbag100)
Supplement: vbag100_Supplementary_Data [file vbag100_supplementary_data.zip]

Archive with 2 entries (2 files):
- demo pathways.xlsx
- Dimensionality reduction paper supplementary 06-01-2026_clean.docx
