# Supplementary material for: Dimensional cophenetic integrity: a method for evaluation of dimensionality reduction in MSI
Source: Bioinform Adv. 2026 Apr 15;6(1):vbag100. doi: 10.1093/bioadv/vbag100 (PMC13110009; doi:10.1093/bioadv/vbag100)
Supplement: vbag100_Supplementary_Data [file vbag100_supplementary_data.zip › demo pathways.xlsx]

## Sheet: Sheet1
Region ID	Number of pixels	Mean intensity	Peak Variance	Pixel Variance	Variance of variance	Number of pathways	Name of pathways
1	2228	100000	25000	10000	5000	7	Arachidonic acid metabolism	Citric acid cycle	Fatty acid metabolism	Glycolysis	Phospholipid biosynthesis	Urea cycle	Warburg effect
2	6160	75000	30000	15000	10000	5	Citric acid cycle	Glycolysis	Phospholipid biosynthesis	Purine metabolism	Urea cycle
3	3097	150000	75000	25000	15000	9	Arachidonic acid metabolism	Carnitine synthesis	Citric acid cycle	Fatty acid metabolism	Glutamate metabolism	Glycolysis	Phospholipid biosynthesis	Pyrimidine metabolism	Urea cycle
4	5329	50000	10000	5000	1000	8	Arachidonic acid metabolism	Citric acid cycle	Glycolysis	Phospholipid biosynthesis	Pyrimidine metabolism	Pyruvate metabolism	Tryptophan metabolism	Urea cycle
5	3180	90000	20000	20000	1250	5	Arachidonic acid metabolism	Citric acid cycle	Fatty acid metabolism	Glycolysis	Phospholipid biosynthesis
6	5318	125000	40000	10000	1500	6	Arachidonic acid metabolism	Citric acid cycle	Fatty acid metabolism	Glutamate metabolism	Glycolysis	Phospholipid biosynthesis
7	4194	80000	20000	12500	750	8	Arachidonic acid metabolism	Citric acid cycle	Glutamate metabolism	Glycolysis	Phospholipid biosynthesis	Purine metabolism	Pyrimidine metabolism	Urea cycle
8	1233	50000	20000	2500	500	7	Arachidonic acid metabolism	Citric acid cycle	Fatty acid metabolism	Glycolysis	Phospholipid biosynthesis	Purine metabolism	Pyrimidine metabolism
Matrix	Whole image	200000	100000	10000	1000
Adduct	Whole image	0.75	0.05	0.01	0.01	H
		1	0.1	0.02	0.01	Na, K

## Sheet: Sheet2
Region ID	Number of pathways	Pathway names
1	7	Arachidonic acid metabolism
		Citric acid cycle
		Glutaminolysis and cancer
		Glycolysis
		Phospholipid biosynthesis
		Urea cycle
		Warburg effect
2	5	Citric acid cycle
		Glycolysis
		Phospholipid biosynthesis
		Purine metabolism
		Urea cycle
3	9	Arachidonic acid metabolism
		Carnitine synthesis
		Citric acid cycle
		Fatty acid metabolism
		Glutamate metabolism
		Glycolysis
		Phospholipid biosynthesis
		Pyrimidine metabolism
		Urea cycle
4	8	Arachidonic acid metabolism
		Citric acid cycle
		Glycolysis
		Phospholipid biosynthesis
		Pyrimidine metabolism
		Pyruvate metabolism
		Tryptophan metabolism
		Urea cycle
5	5	Arachidonic acid metabolism
		Citric acid cycle
		Fatty acid metabolism
		Glycolysis
		Phospholipid biosynthesis
6	6	Arachidonic acid metabolism
		Citric acid cycle
		Fatty acid metabolism
		Glutamate metabolism
		Glycolysis
		Phospholipid biosynthesis
7	8	Arachidonic acid metabolism
		Citric acid cycle
		Glutamate metabolism
		Glycolysis
		Phospholipid biosynthesis
		Purine metabolism
		Pyrimidine metabolism
		Urea cycle
8	7	Arachidonic acid metabolism
		Citric acid cycle
		Fatty acid metabolism
		Glycolysis
		Phospholipid biosynthesis
		Purine metabolism
		Pyrimidine metabolism
